# Supplementary material for: The Intratumoral Heterogeneity Reflects the Intertumoral Subtypes of Glioblastoma Multiforme: A Regional Immunohistochemistry Analysis
Source: Front Oncol. 2020 Apr 24;10:494. doi: 10.3389/fonc.2020.00494 (PMC7193089; doi:10.3389/fonc.2020.00494)
Supplement: Table S1 — Self-explanatory. [file Table_1.XLS]

## Sheet: Tabelle2
	ALDH [%]	CA9 [%]	EGFR [%]	GFAP [%]	MAP2 [%]	Mib1 [%]	Nestin [%]	NeuN [n/mm²]	Vim-high [%]
8155954-ROI 1	0.46	33.98	35.34	32.8	5.38	2	0.95	13.3786	30.69
8155954-ROI 2	0.12	0.04	19.28	9.62	92.62	6	87.29	24.0491	38.26
8155954-ROI 3	0.04	0.03	36.04	3.96	87.45	8	29.69	12.3104	41.61
32861-ROI 1	3.62	16.78	95.42	18.91	79.29	12	72.37	18.0355	25.99
32861-ROI 2	4.38	0.26	95.12	16.33	95.23	13	90.45	14.8826	18.64
32861-ROI 4	21.43	0.68	93.09	20.47	87.27	12	82.98	2.47794	28.39
32861-ROI 5	3.62	1.93	94.7	17.61	90.78	10	71.82	2.64599	19.93
32861-ROI 7	10.23	0.88	91.5	29.32	71.98	10	65.86	0.76569	25.05
4263907-ROI 2	2.05	0.25	0.43	5.91	3.8	4	2.76	0	11.94
4263907-ROI 5	0.94	11.78	48.47	7.15	81.57	7	2.09	6.22821	17.86
4263907-ROI 7	0.19	20.48	17.44	10.4	68.24	3	2.96	3.53367	16.46
580786-ROI 6	0.72	0.78	0.06	0.1	84.83	51	0.76	2.42032	9.75
5913907-ROI 1	4.06	4.99	93.62	87.1	84.73	5
5913907-ROI 2	7.7	0.13	96.87	63.32	79.33	7	0.73	167.841	45.36
5913907-ROI 4	18.79	0.07	96.87	73.6	91.39	5	5.58	123.43	49.08
5913907-ROI 7	8.57	0.4	95.66	82.48	84.78	5	2.38	115.743	44.34
5914817-ROI 1	0.93	10.31	87.31	27.99	56.73	4	1.18	0.0323702	7.06
5914817-ROI 5	8.66	4.87	82.7	22.31	54.08	5	2.89	0.132558	22.49
5914817-ROI 7	23.21	0.05	0.11	93.67	14.62	2	0.07	0.198265	9.54
598871-ROI 4	14	0.14	40.36	83.99	35.71	4	34.63	14.5953	5.04
598871-ROI 7	5.64	0.17	68.65	77.2	10.21	5	31.46	1.32148	20.44
652-ROI 1	2.62	13.63	59.45	12.26	28.14	3	0.11	0.44112	3.39
652-ROI 3	1.19	2.13	3.58	1.03	0.09	9	8.95	0.699669	14.8
652-ROI 4	42.94	1.11	80.27	8.62	43.83	4	0.02	6.83771	3.42
652-ROI 5	3.39	0.05	78.42	8.19	65.54	3	0.02	4.30086	1.44
73855954-ROI 1	1.28	26.31	75.14	14.73	73.61	2	4.59	22.8882	30.51
73855954-ROI 3	2.41	3.68	66.1	11.91	17.76	9	30.82	11.8039	16.05
73855954-ROI 5	0.16	11.63	93.08	13.72	84.24	3	20.48	0.0345987	42.07
75055954-ROI 2	5.45	17.07	12.23	74.78	93.85	8	0.57	1.36592	34.53
75055954-ROI 4	12.2	4.55	1.38	67.95	91.76	6	1.75	0.607509	38.97
75055954-ROI 7	7.67		5.12	82.54	90.52	5	0.19	0.961597	13.9
807871-ROI 1	3.14	23.73	74.79	58.16	87.25	9	6.51	0.283113	10.63
807871-ROI 3	11.16	11.92	68.11	42.1	93.35	15	9.43		16.28
807871-ROI 7	4.97		82.58	62.82	88.11	10	4.26	0	13.54
10792617-ROI 1	11.36	66.13	0.03	2.74	13.12	8	3.44	0	64.52
10792617-ROI 2	66.64	0.84	0.06	2.44	45.86	10	20.67	0	65.03
10792617-ROI 3	55.26	37.18	1.96	1.33	66.05	11	39.93	0	49.39
10792617-ROI 4	76.93	3.74	1.58	1.72	96.82	15	49.37	0.9555	72.18
110161-ROI 2	4.04		0.79	15.7	91.3	11	14.56	99.7362	25.71
110161-ROI 7	7.64		0.94	72.72	61.4	6	12.9	10.4627	70.7
11224817-ROI 1	0.06	7.86	2.02	27.28	13.28	6	27.81	0	47.14
11224817-ROI 2	0.89	0.07	62.76	32.44	89.18	10	52.98	18.0593	52.58
11224817-ROI 3	5.39	0.02	48.91	12.75	91.4	8	49.33	0	65.6
11224817-ROI 4	5.82	0.04	83.95	54.06	93.98	12	91.29	0.804548	49.62
11224817-ROI 7	1.65	4.53	4.76	50.7	12.81	8	9.28	0	61.1
1171786-ROI 3	4.85		47.68	1.55	98.5	29	68.49	114.595	24.55
1171786-ROI 6	0.08	0.06	0.39	0.04	97.35	37	95.91	2.40128	37.57
12817653-ROI 1		19	93.17	7.52	89.52	6	0.18	0.638459	0.87
12817653-ROI 2	9.74	6.92	92.25	27.53	89.57	6	77.44	0.198519	0.25
12817653-ROI 4	79.56	0.21	94.56	9.75	92.86	9	2.2	0.721	2.75
12817653-ROI 5	11.5	2.49	94.62	13.63	92.67	7	17.79	0.0711725	2
131855954-ROI 1	4.76	15.29	20.66	32.44	95.62	5	72.25	0.394318	9.94
131855954-ROI 2	1	7	14.19	3.24	95.38	6	25.93	0.298059	20.37
131855954-ROI 5	0.61	0.2	24.91	55.64	86.67	10	90.57	0	36.4
133455954-ROI 1	1.91	27.69	95.71	6.45	56.36	4	4.4	8.11155	18.46
133455954-ROI 2	1.67	1.23	95.08	2.82	90.8	7	6.28	5.75724	10.88
133455954-ROI 5	2.56	0.34	98.71	1.64	94.96	2	1.89	38.4003	16.12
133455954-ROI 7	1.31	10.23	96.72	0.37	92.78	8	16.48	50.5573	28.12
1336786-ROI 4	10.54	4.22	0.01	59.32	3.19	1		0	63.4
1336786-ROI 5	0.32	0.01	0.26	98.8	0.48	0.22		1.53448	62.91
13821567-ROI 4	28.53	7.54	4.15	67.56	57.92	4	5.96	7.77716	53.67
146255954-ROI 3	28.35	0.29	2.24	3.3	88.03	12	6.16	37.4494	17.66
14734817-ROI 2	1.15	3.5	6.13	1.54	76.62	18	2.43	12.2371	7.81
14734817-ROI 3	0.34	8.03	8.18	2.36	75.82	25	0.47	0.563375	5.15
1643786-ROI 1	6.84	36.06	46.61	46.61	77.73	15	0.21	35.9971	25.91
1643786-ROI 3	11.69	7.16	33.98	14.21	1.27	6	4.74	0	37.73
1643786-ROI 4	28.55	0.13	91.5	90.33	49.05	3	0.17	19.3676	7.23
1643786-ROI 6	1.01	9.17	2.89	18.3	44.06	18	0.35	0.273463	23.51
1643786-ROI 7	4.58	17.64	7.65	13.15	50.65	10	1.07	2.18548	19.47
16822617-ROI 3	89.14	0.16	0.56	75.29	76.19	40	3.53	2.98199	16.53
16822617-ROI 6	1.14	27.9	4.43	0.02	86	33	21.73	0.425371	23.45
1729786-ROI 4	13.31	0.53	0.23	0.24	1.16	11	0.4	0.0605309	19.25
18393907-ROI 1	0.67	16.64	64.27	3.76	40.57	4	8.35	0	31.48
18393907-ROI 2	2.31	0.01	61.99	0.42	21.12	6	0.76	0.19	11.16
18393907-ROI 3	3.59	1.09	96.28	2.41	46.79	13	21.12	0	33.45
18393907-ROI 4	3.51	0.02	88.41	33.44	46.56	7	3.38	0.33	15.61
18393907-ROI 5	19.13	0.005	94.19	31.16	40.27	12	4.59	0.5	21.46
18393907-ROI 6	2.63	1.2	53.24	0.66	13.44	8	4.46	0.4	15.03
18393907-ROI 7	7.77	0.03	54.47	62.12	14.96	4	0.27	1.92	10.06
18981567-ROI 2	0.14	25.55	1.92		62.93	22	5.06	0.171704	57.91
18981567-ROI 3	1	3.29	1.44	3.45	78.3	29	2.14	0.120122	60.2
18981567-ROI 6	0.05		0.28	3.11	67.1	43	2.69	0	34.5
20057653-ROI 1	1.32	38.21	96.23	55.44	93.82	1	1.35	13.1758	18.04
20057653-ROI 5	0.43	5.1	97.39	49.94	95.86	2	21.03	14.0906	26.56
20412617-ROI 2	0	0.08	0.02	0.03	1	77	7.66	0	9.07
20412617-ROI 3	0.39	0.97	0.01	0.11	63.75	42	11.98	0.186342	18.19
20412617-ROI 6	0.04	4.89	0.05	0.41	9.41	29	7.52	0.0356221	20.81
208061-ROI 4	12.57	0.18	0.02	82.9	3.38	4	2.08	0	60.67
21273907-ROI 2	2.12	0.03	28.15	83.73	8.47	3	4.14	2.8858	5.41
21273907-ROI 3	1.45	3.52	5.96	26.4	90.51	7	15.75	0.317337	43.49
21273907-ROI 7	0.7	26.85	4.62	6.61	0.76	2	0.9	0	35.62
2135871-ROI 3	0.39	0.05	87.58	3.99	35.46	15	0.05	9.17899	22.52
2135871-ROI 5	0.43	0.03	93.81	4.25	41.36	14	0.12	13.6604	15.53
21553907-ROI 2	10.5	0.03	88.64	16.93	10.18	1	0.05	5.79588	15.43
21553907-ROI 4	28.23	0.17	53.87	52.83	11.17	3	0.54	0.423097	14.09
21553907-ROI 5	28.1	0.03	87.78	12.61	5.84	1	0.02	1.23261	12.93
21553907-ROI 7	11.39	0.09	41.19	77.98	4.15	1	0.02	0.116076	21.57
21657653-ROI 2	14.28	2.8	72.49	44.46	94.03	2	33.4	9.51332	64.32
21657653-ROI 3	17.44	3.73	23.35	30.92	26.75	2	53.04	0.168531	51.06
21657653-ROI 4	28.68	0.44	53.36	51.9	90.43	3	47.79	6.2638	61.61
22044817-ROI 1	2.31	3	97.6	2.5	94.95	14	39	132.059	1.47
22044817-ROI 2	1.56	43.75	97.76	4.79		12	27.25
22044817-ROI 3	1.58	7.42	96.81	5.73	92.46	18	33.85	153.747	4.54
22044817-ROI 5	1.27	32.35	96.58	2.24	93.43	10	37.65	176.272	23.79
22251567-ROI 7	1.81	0.06	0.04	48.76	0.22	6	33.93	0.792001	43.9
22497653-ROI 5	0.46	5.35	93.89	31.13	90.58	7	46.16	0	72.48
2337786-ROI 2	2.38	0.01	93.58	43.34	82.64	11	16.08	14.1494	2.07
2337786-ROI 4	4.45	0.02	97.88	75.35	83.58	5	3.52	89.366	6.92
2337786-ROI 5	1.46	0.01	94.07	37.26	82.33	11	8.41	31.2628	12.6
2337786-ROI 7	2.4	0.03	93.82	53.33		9	9.73	56.393	5.05
2354-ROI 2	2.93	14.31	63.02	5.1	46.17	3	0.38	0	32.91
2354-ROI 3	2.98	3.36	78.29	9.36	65.65	3	0.07	0.19214	19.91
2354-ROI 7	2.24	6.63	83.33	16.02	61.11	1	0.06	0.179486	24.16
239655954-ROI 7	2.46	5.21	0.06	29.78	0.46	3	4.44	0.282398	32.09
24084817-ROI 1	3.53	54.25	82.5	89.58	62.44	6	13.43	0.368654	29.99
24084817-ROI 2	1.34	11.74	84.73	26.07	89.04	17	49.85	18.7359	4.62
24084817-ROI 3	2.5	0.18	82.59	8.1	95.06	15	50.2	36.635	26.96
24084817-ROI 4	2.56	0.45	88.79	32.59	93.33	12	42.64	30.0149	17
24084817-ROI 5	0.82	0.04	91.31	24.82	90.59	12	30.1	1.80552	11.92
24084817-ROI 7	4.77	39.2	86.38	76.5	71.61	6	8.68	0.269361	21.1
24421567-ROI 1	4.19	48.21	45.13	57.35	84.81	13	6.31	0.419763	50.6
24421567-ROI 2	0.93	9.07	52.2	22.66	88.19	24	8.56	0.223487	31.8
24421567-ROI 3	2.25	10.44	51.23	19.05	92.92	31	23.48	0.26317	28.82
24421567-ROI 4	10.77	12.69	16.33	58.39	73.04	17	1.52	0.403891	32.65
301567-ROI 2	1.65	0.69	97.57	60.88	95.07	11	22.76	5.51352	54.49
301567-ROI 3	0.39	0.04	97	8.03	94.92	13	5.09	102.261	31.44
301567-ROI 5	0.05	0.0047	98.82	32.47	87.12	12	30.93	61.9382	3.1
301567-ROI 6	0.9	0.11	99	20.32	92.05	19	23.58	39.0029	22.91
57-ROI 2	2.77	10.45	22.35	25.56	88.25	6	2.64	2.37725	53.55
57-ROI 4	4.72	0.24	13.19	8.7	95.35	5	0.28	1.52776	25.78
903907-ROI 2	10.66	4.94	11.29	3.59	46.47	6	34.92	0.463182	56.16
903907-ROI 7	52.5	13.61	1.28	10.6	70.22	6	65.33	2.41761	44.98
1134817-ROI 1	22.66	21.85	97.14	0.14	86.2	2	61.72	40.3317	19.38
1134817-ROI 4	32.3	1.27	96.86	0.27	96.17	3	38.93	29.0258	29.35
1134817-ROI 5	38.67	0.04	98.06	0.16	96.97	8	90.87	261.553	49.4
34061-ROI 1	3.18	20.22	92.71	55.35	81.21	1	85.8	3.19452	15.47
34061-ROI 2	53.33	0.6	98.48	1.82	98.67	6	89.89	22.9908	13.02
34061-ROI 3	7.46	1.71	94.47	2.67	97.73	7	89.19	11.2583	32.08
34061-ROI 4	34.17	0.14	94.57	0.97	96.21	3	31.34	3.26401	4.56
34061-ROI 5	49	0.08	97.54	0.19	96.03	2	11.15	45.1831	2.53
41461-ROI 1	3.54	13	1.33	13.74	87.95	9	0.16	5.69273	17.06
41461-ROI 3	0.51	0.28	32.1		94.04	14	0.02	14.2507	13.22
41461-ROI 4	46.54	0.16	42.85	0.27	93.79	2	0.01	36.9079	7.51
41461-ROI 5	19.16	0.13	49.78	1.61	95.16	2	0.01	67.4019	9.49
41461-ROI 7	9.85		7.03	52.19	88.39	8	0.03	22.3662	7.4
6897653-ROI 3	2.33	0.53	93.57	42.61	94.49	8	50.75	33.937	31.65
6897653-ROI 4	11.97	0.11	73.17	34.52	94.98	6	1.68	332.543	17.44
701871-ROI 2	7.73	0.06	12.97	1.18	61.4	2	13.67	9.21326	44.09
701871-ROI 4	54.36	0.04	15.48	1.31	91.91	1	41.23	1.65467	51.53
701871-ROI 5	3.63	0.03	53.15	0.63	77.38	1	0.89	51.6593	14.37
701871-ROI 7	19.65		7.8	2.1	88.53	3	53.78	137.655	44.49
75661-ROI 2	25.61	0.5	1.1	3.28	17.7	8	0.26	16.8561	21.02
9919IIH27-ROI 1	22.53	41.4	82.4	11.2	94.91	8	14.29	30.8181	21.84
9919IIH27-ROI 2	42	2.07	88.48	9.18	95.72	13	5.38	16.7	17.66
9919IIH27-ROI 3	27.13	4.14	75.8	14.53	93.92	22	12.44	48.6236	26.3
9919IIH27-ROI 4	66.17	2.28	97.37	39.37	97.6	8	1.75	86.9414	7.5
9919IIH27-ROI 5	53.81	0.53	96.56	21.33	98.5	6	0.67	202.92	7.55
100455954-ROI 1	0.58	12.43	87.1	5.33	80.58	5	5.01	0.091642	31.24
100455954-ROI 2	2.07	0.72	86.81	9.58	87.96	9	14.54	0.212302	32.53
100455954-ROI 5	1.57	0.5	90.23	3.19	84.58	9	10.37	2.45633	44.97
1046-ROI 1	2.96	2.86	90.72	0.3	62.44	0.36	0.0026	0.154135	1.73
1046-ROI 5	1.86	1.04	89.84	0.31	51.06	0.28	0.0049	0.0719929	2.6
11113907-ROI 1	2.35	25.16	86.36	1.84	92.3	13	49.58	0	16.01
11113907-ROI 2	37.03	0.01	93.43	0.08	93.85	18	1.34	25.3173	5.66
11113907-ROI 3	24.88	1.61	87.43	0.21	92.26	17	11.91	11.9534	9.42
11113907-ROI 4	64.31	0.03	94.86	1.33	88.4	19	19.89	13.7604	24.58
11113907-ROI 5	17.78	0.09	92.73	0.11	93.82	14	9.14	6.74744	9.06
11113907-ROI 6	54.73	0.02	89.56	0.27	91.81	7	0.96	23.4592	6.58
11113907-ROI 7	4.09	0.12	90.5	46.61	46.77	8	13.64	0	15.98
11414817-ROI 1	87.93	47.7	74.92	49.7	80.36	5	1.39	22.872	81.69
11414817-ROI 2	84.07	2.73	80.57	89.93	95.3	4	0.83	85.9412	35
11414817-ROI 3	92.79	47.41	76.16	77.99	79.64	6	0.9	14.057	69.06
11414817-ROI 4	98.46	9.92	77.63	81.29	93.25	4	12.24	29.063	73.79
1318786-ROI 1	13.1	5.12	0.01	6.51	46.14	8	3.19	3.34536	20.38
1318786-ROI 2	17.66	1.29		16.56	42.46	6	1.84	1.90451	33.99
1318786-ROI 3	12.6	0.02	0.01	26.15	76.64	10	0.27	8.40712	14.34
1318786-ROI 4	55.57	0.07	0.01	13.65	75.12	13	0.33	119.298	17.04
1318786-ROI 7	10.52	0.01		54.05	74.09	10	0.62	4.4667	16.99
14302617-ROI 2	1.02	1.33	1.48	1.76	0.52	3	2.91	9.57327	1.13
14302617-ROI 4	74.04	4.14	2.95	4.05	1.12	1	0.18	0.102866	0.03
1438871-ROI 1	1.57	18.28	65.5	2.78	96.09	7	0.51	107.501	14.96
1438871-ROI 2	0.75	1.33	70.52	0.26	97.39	12	0.03	90.311	11.07
1438871-ROI 3	0.17	3.51	71.13	1.85	90.98	7	3.59	54.9877	17.75
1438871-ROI 4	2.25	7.83	71.75	1.41	97.83	11	0.21	78.0862	13.98
14474817-ROI 1	16.92	26.42	35.12	2.03	58.13	14	48.2	1.08557	26.5
14474817-ROI 2	24.62	13.95	51.69	4.18	69.77	13	78.46	1.82805	33.58
